# Supplementary material for: Growth Regulators Improve Outcrossing Rate of Diverse Rice Cytoplasmic Male Sterile Lines through Affecting Floral Traits
Source: Plants (Basel). 2022 May 12;11(10):1291. doi: 10.3390/plants11101291 (PMC9148114; doi:10.3390/plants11101291)
Supplement: Supplementary file 1 [file plants-11-01291-s001.zip]

Archive with 1 entries (1 files):
- plants-1710629-supplementary.pdf
